# Supplementary material for: Conformation Analysis and Stereodynamics of Symmetrically ortho-Disubstituted Carvacrol Derivatives
Source: Molecules. 2024 Apr 25;29(9):1962. doi: 10.3390/molecules29091962 (PMC11085911; doi:10.3390/molecules29091962)
Supplement: Supplementary file 1 [file molecules-29-01962-s001.zip]

Archive with 1 entries (1 files):
- molecules-2953228-supplementary.pdf
